# Supplementary material for: Impact of DRD2/ANKK1 and COMT Polymorphisms on Attention and Cognitive Functions in Schizophrenia
Source: PLoS One. 2017 Jan 13;12(1):e0170147. doi: 10.1371/journal.pone.0170147 (PMC5235377; doi:10.1371/journal.pone.0170147)
Supplement: S1 Table — (XLSX) [file pone.0170147.s002.xlsx]

## Sheet: DRD2
S1 Table. Association between genetic variants of DRD2 genes and 6 cognitive scores (mean, SD) in 52 schizophrenia patients and 53 healthy controls
		STROOP PI		ANTc		ANT-RT		ANT%		WCST-NC		WCST-PE
		SCZ	HC	SCZ	HC	SCZ	HC	SCZ	HC	SCZ	HC	SCZ	HC
rs6275	Carrier C (mean)	27.62	14.70	198.17	151.23	786.48	710.05	88.64	97.25	5.40	5.91	16.09	8.29
	Carrier C (SD)	17.43	5.03	105.57	36.62	173.74	118.60	14.78	4.63	1.06	0.47	11.44	5.24
	Carrier C (N)	42	43	42	43	42	43	42	43	42	44	42	44
	Genotype TT (mean)	63.25	14.25	217.75	158.37	907.12	679.62	85.37	98	5.28	5.87	16	10.5
	Genotype TT (SD)	61.72	4.46	146.76	42.61	248.01	129.31	14.42	3.02	1.25	0.35	11.03	8.19
	Genotype TT (N)	8	8	8	8	8	8	8	8	8	8	8	8
	F (df=1)	13.91		3.03		4.89		6.35		3.33		5.98
	p	0.0000001		0.03		0.003		0.0006		0.02		0.0009
rs6277	Carrier C (mean)	30.92	15	203.97	147.48	808.22	695.69	87.64	97.39	5.59	6	14.28	7.96
	Carrier C (SD)	22.14	4.98	109.96	33.86	206.77	86.42	15.07	2.48	0.87	6	9.89	4.72
	Carrier C (N)	36	23	36	23	36	23	36	23	36	23	36	23
	Genotype TT (mean)	31.4	11.75	124.2	161.62	814.8	653	88.4	94.62	5.4	5.67	11.8	8.44
	Genotype TT (SD)	22.44	5.47	83.57	38.57	169.61	89.96	14.26	9.71	0.89	1	2.86	7.48
	Genotype TT (N)	5	8	5	8	5	8	5	8	5	9	5	9
	F (df=1)	5.75		2.88		3.51		3.46		1.82		3.40
	p	0.001		0.04		0.02		0.02		0.15		0.02
rs2242592	Carrier T (mean)	28.225	14.73	202.57	152.61	796	713.95	88.225	97.32	5.38	5.91	16.6	8.38
	Carrier T (SD)	17.60	4.98	106.13	37.33	172.31	120.04	4.60	4.60	1.08	0.47	11.49	5.21
	Carrier T (N)	40	44	40	44	40	44	40	44	40	45	40	45
	Genotype CC (mean)	53.7	14	196.2	150.71	844.9	650.71	87.7	97.71	5.44	5.86	13.78	10.28
	Genotype CC (SD)	58.09	4.76	137.72	39.63	255.78	108.19	13.66	3.15	1.13	0.38	10.57	8.83
	Genotype CC (N)	10	7	10	7	10	7	10	7	9	7	9	7
	F (df=1)	10.38		2.89		3.96		6.11		3.31		6.21
	p	0.000005		0.04		0.01		0.0007		0.02		0.0006
rs1800497	Carrier C (A2) (mean)	31.61	14.23	194.41	152.27	801.43	696.85	87.89	97.39	5.37	5.90	15.79	8.67
	Carrier C (A2) (SD)	32.52	4.61	105.49	37.97	197.14	111.17	15.46	4.54	1.07	0.47	10.53	5.84
	Carrier C (N)	44	48	44	48	44	48	44	48	43	49	43	49
	Genotype TT (mean)	45.83	21	251.83	153.67	837.67	840	89.83	97	5.5	6	18.17	8
	Genotype TT (SD)	14.81	6.24	151.28	28.43	132.50	194.03	6.08	1	1.22	0	16.80	4.58
	Genotype TT (N)	6	3	6	3	6	3	6	3	6	3	6	3
	F (df=1)	6.80		3.80		4.28		6.17		3.35		5.97
	p	0.0003		0.01		0.007		0.0007		0.02		0.0009
ANTc: Attention Network Test executive control; ANT-RT: Attention Network Test median reaction time; ANT%: Attention Network Test percentage of correct answers
WCST-NC: The Wisconsin Card Sorting Test number of categories completed; WCST-PE: The Wisconsin Card Sorting Test numbers of perseverative errors; STROOP PI: Stroop Color-Word interference score
Al: Allele; SCZ: Schizophrenia patients; HC: Healthy controls; df: degree of freedom; in bold: vulnerability allele or genotype previously associated to schizophrenia
Statistical analysis is a one-way ANOVA; p values of the one-way ANOVA analyses are indicated; SD: standard deviation; N: number
