# Supplementary material for: Impact of DRD2/ANKK1 and COMT Polymorphisms on Attention and Cognitive Functions in Schizophrenia
Source: PLoS One. 2017 Jan 13;12(1):e0170147. doi: 10.1371/journal.pone.0170147 (PMC5235377; doi:10.1371/journal.pone.0170147)
Supplement: S2 Table — (XLSX) [file pone.0170147.s003.xlsx]

## Sheet: COMT
S2 Table. Association between genetic variants of COMT genes and 6 cognitive scores (mean, SD) in 52 schizophrenia patients and 53 healthy controls
		STROOP PI		ANTc		ANT-RT		ANT%		WCST-NC		WCST-PE
		SCZ	HC	SCZ	HC	SCZ	HC	SCZ	HC	SCZ	HC	SCZ	HC
rs4680	Carrier A (Met) (mean)	28.86	14.26	191.68	153.17	809.32	680.69	88.86	97.43	5.61	5.87	12.75	8.21
	Carrier A (Met) (SD)	17.50	5.56	111.05	37.88	202.36	95.17	14.59	2.37	0.83	0.61	5.33	6.07
	Carrier A (Met) (N)	28	23	28	23	28	23	28	23	28	24	28	24
	Genotype GG (Val/Val) (mean)	35.54	14.14	199.77	151.28	808.38	693.71	85.31	93.71	5.46	6	16.61	7.86
	Genotype GG (Val/Val) (SD)	29.60	4.70	110.12	21.81	205.35	71.66	15.56	10.26	0.97	0	14.67	3.89
	Genotype GG (Val/Val) (N)	13	7	13	7	13	7	13	7	13	7	13	7
	F (df=1)	5.99		1.32		1.32		3.65		1.38		3.89
	p	0.001		0.27		0.02		0.02		0.25		0.01
rs165599	Carrier G (mean)	33.92	13.77	211.42	158.31	830.69	701.08	84.77	95.31	5.54	5.77	15.19	8.46
	Carrier G (SD)	23.76	5.76	122.04	28.73	228.89	70.47	16.53	7.56	0.86	0.83	10.94	6.63
	Carrier G (N)	26	13	26	13	26	13	26	13	26	13	26	13
	Genotype AA (mean)	24.54	14.37	178.64	148	803.09	668.5	91.73	97.5	5.54	6	11.73	7.94
	Genotype AA (SD)	17.53	5.15	87.32	39.80	136.92	104.38	10.79	2.66	1.03	0	5.35	5.05
	Genotype AA (N)	11	16	11	16	11	16	11	16	11	17	11	17
	F (df=1)	6.2		2.06		3.96		4.54		1.42		3.44
	p	0.0009		0.11		0.01		0.006		0.24		0.02
ANTc: Attention Network Test executive control; ANT-RT: Attention Network Test median reaction time; ANT%: Attention Network Test percentage of correct answers
WCST-NC: The Wisconsin Card Sorting Test number of categories completed; WCST-PE: The Wisconsin Card Sorting Test numbers of perseverative errors; STROOP PI: Stroop Color-Word interference score
Al: Allele; SCZ: Schizophrenia patients; HC: Healthy controls; df: degree of freedom; in bold: vulnerability allele or genotype previously associated to schizophrenia
Statistical analysis is a one-way ANOVA; p values of the one-way ANOVA analyses are indicated; SD: standard deviation; N: number
