# Supplementary material for: Impact of DRD2/ANKK1 and COMT Polymorphisms on Attention and Cognitive Functions in Schizophrenia
Source: PLoS One. 2017 Jan 13;12(1):e0170147. doi: 10.1371/journal.pone.0170147 (PMC5235377; doi:10.1371/journal.pone.0170147)
Supplement: S3 Table — (XLSX) [file pone.0170147.s004.xlsx]

## Sheet: Carrier 
S3 Table. General linear model for association between cognitive tests and disorder, genetics and their interaction effects
	SNP	Carried allele	Disorder		Genetics		Disorder X Genetics
			F	p Value	F	p Value	F	p Value
ANTc	rs6275	C vs TT	5.45	0.02	0.35	0.56	0.08	0.79
	rs6277	C vs TT	0.13	0.72	1.52	0.22	3.11	0.08
	rs2242592	T vs CC	4.48	0.04	0.03	0.86	0.01	0.92
	rs1800497	C vs TT	5.31	0.02	0.93	0.34	0.85	0.36
	rs4680	A vs GG	3.31	0.07	0.03	0.89	0.04	0.84
	rs165599	G vs AA	2.28	0.14	0.85	0.36	0.12	0.73
ANT-RT	rs6275	C vs TT	12.70	0.001	1.12	0.29	3.14	0.08
	rs6277	C vs TT	7.05	0.01	0.12	0.73	0.23	0.64
	rs2242592	T vs CC	10.45	0.002	0.03	0.87	1.72	0.19
	rs1800497	C vs TT	0.77	0.38	2.38	0.13	0.85	0.36
	rs4680	A vs GG	7.20	0.009	0.02	0.89	0.02	0.88
	rs165599	G vs AA	7.73	0.007	0.26	0.61	0.09	0.77
ANT%	rs6275	C vs TT	12.93	0.001	0.18	0.67	0.46	0.50
	rs6277	C vs TT	4.59	0.04	0.07	0.80	0.22	0.64
	rs2242592	T vs CC	10.64	0.002	0.00	1.00	0.03	0.88
	rs1800497	C vs TT	4.34	0.04	0.04	0.85	0.09	0.77
	rs4680	A vs GG	6.87	0.01	1.26	0.27	0.001	0.98
	rs165599	G vs AA	7.79	0.007	0.06	0.81	0.27	0.61
STROOP-PI	rs6275	C vs TT	31.05	<0.001	10.02	0.002	10.54	0.002
	rs6277	C vs TT	10.89	0.002	0.07	0.80	0.12	0.73
	rs2242592	T vs CC	21.64	<0.001	4.68	0.03	5.25	0.02
	rs1800497	C vs TT	6.67	0.01	1.65	0.20	0.21	0.65
	rs4680	A vs GG	14.81	<0.001	0.49	0.49	0.53	0.47
	rs165599	G vs AA	16.37	<0.001	1.66	0.20	2.09	0.15
WCST-NC	rs6275	C vs TT	5.59	0.02	0.11	0.74	0.03	0.86
	rs6277	C vs TT	2.22	0.14	1.27	0.26	0.11	0.75
	rs2242592	T vs CC	4.39	0.04	<0.01	0.97	0.07	0.79
	rs1800497	C vs TT	2.84	0.10	0.14	0.71	<0.01	0.97
	rs4680	A vs GG	5.95	0.02	0.58	0.47	1.93	0.17
	rs165599	G vs AA	4.02	0.05	0.15	0.70	0.77	0.39
WCST-PE	rs6275	C vs TT	7.05	0.009	0.18	0.68	0.21	0.65
	rs6277	C vs TT	3.85	0.05	0.16	0.69	0.36	0.55
	rs2242592	T vs CC	5.74	0.02	0.04	0.85	0.94	0.34
	rs1800497	C vs TT	6.88	0.01	0.07	0.80	0.21	0.65
	rs4680	A vs GG	5.42	0.02	0.04	0.85	0.12	0.73
	rs165599	G vs AA	5.48	0.02	0.04	0.83	0.02	0.89
ANTc = Attention Network Test executive control; ANT-RT = Attention Network Test median reaction time; ANT% = Attention Network Test percentage of correct answers
WCST-NC = The Wisconsin Card Sorting Test number of categories completed; WCST-PE = The Wisconsin Card Sorting Test numbers of perseverative errors; STROOP PI = Stroop color-word interference score
In these analyses, the interaction of disorder and genetics is taking into account in the fitted model of GLM two-way ANOVA and the observed results report the association
between the cognitive tests and disorder status, carried variant and interaction
