# Supplementary material for: Impact of DRD2/ANKK1 and COMT Polymorphisms on Attention and Cognitive Functions in Schizophrenia
Source: PLoS One. 2017 Jan 13;12(1):e0170147. doi: 10.1371/journal.pone.0170147 (PMC5235377; doi:10.1371/journal.pone.0170147)
Supplement: S4 Table — (XLSX) [file pone.0170147.s005.xlsx]

## Sheet: ALLELE-GLM
S4 Table. Disorder, genetics and their interaction in additive model
	SNP	Variant	Frequency	Disorder	Genetics	Disorder X Genetics
			in controls	p Value	p Value	p Value
ANTc	rs6275	H284H	C=0.69/T=0.31	0.005	0.90	0.67
	rs6277	P290P	C=0.54/T=0.46	<0.001	0.17	0.10
	rs2242592	intergenic	T=0.66/C=0.34	0.005	0.71	0.63
	rs1800497	E713K	C=0.80/T=0.20	0.002	0.24	0.13
	rs4680	V108-158M	G=0.44/A=0.56	<0.001	0.29	0.23
	rs165599	3'UTR	A=0.66/G=0.34	<0.001	0.98	0.96
ANT-RT	rs6275	H284H	C=0.69/T=0.31	0.01	0.94	0.83
	rs6277	P290P	C=0.54/T=0.46	<0.001	0.66	0.47
	rs2242592	intergenic	T=0.66/C=0.34	0.01	0.70	0.89
	rs1800497	E713K	C=0.80/T=0.20	0.02	0.39	0.85
	rs4680	V108-158M	G=0.44/A=0.56	<0.001	0.64	0.38
	rs165599	3'UTR	A=0.66/G=0.34	<0.001	0.98	0.09
ANT%	rs6275	H284H	C=0.69/T=0.31	<0.001	0.02	0.02
	rs6277	P290P	C=0.54/T=0.46	<0.001	0.89	0.33
	rs2242592	intergenic	T=0.66/C=0.34	<0.001	0.02	0.02
	rs1800497	E713K	C=0.80/T=0.20	<0.001	0.01	0.02
	rs4680	V108-158M	G=0.44/A=0.56	<0.001	0.84	0.34
	rs165599	3'UTR	A=0.66/G=0.34	<0.001	0.42	0.71
STROOP-PI	rs6275	H284H	C=0.69/T=0.31	0.003	0.45	0.34
	rs6277	P290P	C=0.54/T=0.46	<0.001	0.12	0.24
	rs2242592	intergenic	T=0.66/C=0.34	0.003	0.50	0.37
	rs1800497	E713K	C=0.80/T=0.20	0.003	0.54	0.90
	rs4680	V108-158M	G=0.44/A=0.56	<0.001	0.19	0.27
	rs165599	3'UTR	A=0.66/G=0.34	<0.001	0.21	0.28
WCST-NC	rs6275	H284H	C=0.69/T=0.31	0.001	0.49	0.41
	rs6277	P290P	C=0.54/T=0.46	<0.001	<0.001	<0.001
	rs2242592	intergenic	T=0.66/C=0.34	0.001	0.40	0.38
	rs1800497	E713K	C=0.80/T=0.20	0.001	0.54	0.33
	rs4680	V108-158M	G=0.44/A=0.56	<0.001	<0.001	<0.001
	rs165599	3'UTR	A=0.66/G=0.34	<0.001	0.02	0.01
WCST-PE	rs6275	H284H	C=0.69/T=0.31	<0.001	0.14	0.14
	rs6277	P290P	C=0.54/T=0.46	<0.001	<0.001	<0.001
	rs2242592	intergenic	T=0.66/C=0.34	<0.001	0.12	0.11
	rs1800497	E713K	C=0.80/T=0.20	<0.001	0.06	0.05
	rs4680	V108-158M	G=0.44/A=0.56	<0.001	<0.001	<0.001
	rs165599	3'UTR	A=0.66/G=0.34	<0.001	0.001	0.01
ANTc: Attention Network Test executive control; ANT-RT: Attention Network Test median reaction time;
ANT%: Attention Network Test percentage of correct answers; WCST-NC: The Wisconsin Card Sorting Test number of categories completed;
WCST-PE: The Wisconsin Card Sorting Test numbers of perseverative errors; STROOP PI: Stroop Color-Word interference score
In these analyses, the interaction of disorder and genetics is taking into account in the fitted model of GLM two-way ANOVA
and the observed results report the association between the cognitive test and disorder status, each allele having an equal weight and interaction
